# Supplementary material for: A predictive molecular signature consisting of lncRNAs associated with cellular senescence for the prognosis of lung adenocarcinoma
Source: PLoS One. 2023 Jun 23;18(6):e0287132. doi: 10.1371/journal.pone.0287132 (PMC10289466; doi:10.1371/journal.pone.0287132)
Supplement: S2 Table — (XLSX) [file pone.0287132.s003.xlsx]

## Sheet: Sheet1
S2 Table. 62 cellular senescence-related DEGs
gene	conMean	treatMean	logFC	pValue	fdr
ADCK5	1.82133	5.93145	1.70339	1.13906e-26	8.43616e-26
AGT	1.8582	16.4487	3.146	2.02364e-07	3.45038e-07
ASPH	10.699	25.0181	1.22549	2.6232e-06	4.22925e-06
AURKA	1.48577	9.50911	2.6781	1.51536e-30	2.76262e-29
BRCA1	0.743792	2.1504	1.53163	1.07064e-19	4.3007e-19
CAV1	419.644	40.2839	-3.38089	7.03152e-36	1.66647e-33
CBX7	10.7353	3.62482	-1.56638	2.9058e-33	1.72169e-31
CBX8	1.36838	3.59206	1.39234	5.29086e-29	7.37608e-28
CDK1	1.82801	10.3242	2.49769	2.76108e-28	3.14369e-27
CDKN2A	0.50092	6.17066	3.62277	3.39681e-14	8.56431e-14
CDKN2B	17.3852	7.36842	-1.23844	2.2996e-22	1.26745e-21
CENPA	0.304993	3.88976	3.67283	2.05328e-31	5.40696e-30
CHEK1	0.579469	3.64639	2.65367	1.38516e-32	5.47137e-31
CPEB1	0.214631	0.102689	-1.06357	1.77453e-19	6.6756e-19
CTNNAL1	33.7872	13.2825	-1.34695	3.99766e-28	4.11933e-27
CYR61	166.881	57.0798	-1.54777	3.4822e-20	1.55713e-19
DLX2	0.00402034	0.0464787	3.53118	2.38032e-06	3.8906e-06
E2F1	3.41127	9.77707	1.51909	2.18208e-16	6.71628e-16
ETS1	37.9234	17.6984	-1.09947	1.66711e-23	9.63672e-23
EZH2	0.899839	5.48483	2.60771	3.52903e-34	4.1819e-32
FOXM1	0.66499	6.9632	3.38835	1.04632e-32	4.95955e-31
FOS	357.919	116.748	-1.61623	1.46034e-14	3.80331e-14
G6PD	20.8368	53.773	1.36775	0.000413718	0.000583638
GAPDH	183.468	599.196	1.7075	5.29595e-28	5.22975e-27
GNG11	45.509	14.3937	-1.66072	1.62227e-25	1.09851e-24
HJURP	0.326017	4.85638	3.89686	6.02387e-34	4.75886e-32
HK3	17.8371	5.49066	-1.69983	2.27346e-26	1.63276e-25
ID4	25.4863	6.87721	-1.88983	1.3969e-28	1.83926e-27
IFNG	0.377929	0.94955	1.32913	0.0159641	0.0193035
IGFBP3	19.103	89.8411	2.23357	6.00578e-20	2.45409e-19
IRF7	9.39582	23.5644	1.32652	6.60531e-22	3.40317e-21
ITGB4	12.4745	40.8723	1.71214	4.46642e-11	1.00813e-10
KDM5B	2.60502	5.84095	1.16491	2.27678e-29	3.59731e-28
KL	4.25612	0.899086	-2.24301	1.38731e-31	4.10992e-30
LIMK1	7.06723	15.8638	1.16652	3.91886e-20	1.68867e-19
MAD2L1	0.692554	4.23361	2.61189	2.48628e-30	4.20892e-29
MAST1	0.0408797	0.404156	3.30546	2.64092e-29	3.91186e-28
MATK	2.82389	1.36078	-1.05325	5.10463e-17	1.66286e-16
MMP9	7.37549	30.7002	2.05744	7.05858e-15	1.92286e-14
MYLK	10.381	4.71546	-1.13847	1.01027e-22	5.70083e-22
NOX4	0.395346	1.04685	1.40487	3.04316e-11	7.00222e-11
NR2E1	0.00358475	0.106993	4.8995	1.78776e-15	5.04405e-15
NTN4	41.802	13.8998	-1.58851	4.40033e-31	8.69066e-30
P3H1	3.56192	7.27522	1.03033	4.44595e-24	2.70177e-23
PDZD2	8.32133	1.86434	-2.15815	6.25373e-32	2.11733e-30
PIK3R5	5.07939	2.30195	-1.1418	5.04013e-22	2.65447e-21
PTTG1	2.75357	14.3439	2.38107	1.10467e-27	9.69654e-27
RBP2	4.44425	0.665703	-2.73899	2.88308e-31	6.21173e-30
SGK1	27.6916	12.7432	-1.11972	6.01357e-18	2.06553e-17
SIX1	1.16454	6.14638	2.39997	4.36696e-18	1.52201e-17
SLC13A3	0.54669	1.35608	1.31064	0.006117	0.00755067
SLC16A7	0.962334	2.25581	1.22903	4.17671e-05	6.18675e-05
SOX2	3.30002	10.0843	1.61156	0.00119411	0.00160797
SOX5	0.814007	0.285519	-1.51146	1.10461e-27	9.69654e-27
TACC3	2.24884	7.39044	1.71648	4.70242e-27	3.84301e-26
TBX2	16.8878	4.72933	-1.83628	2.78555e-28	3.14369e-27
TERT	0.00405763	0.211763	5.70567	2.71343e-31	6.21173e-30
TFAP4	0.928498	2.25295	1.27884	3.50313e-28	3.77383e-27
TNFSF13	13.0323	6.35612	-1.03587	1.11974e-26	8.43616e-26
TRPM8	0.0108254	1.52841	7.14147	9.34629e-28	8.86028e-27
WNT16	0.0737492	1.38228	4.22827	0.00416125	0.00521808
ZFP36	487.818	145.618	-1.74415	1.47486e-19	5.82572e-19
