# Supplementary material for: A predictive molecular signature consisting of lncRNAs associated with cellular senescence for the prognosis of lung adenocarcinoma
Source: PLoS One. 2023 Jun 23;18(6):e0287132. doi: 10.1371/journal.pone.0287132 (PMC10289466; doi:10.1371/journal.pone.0287132)
Supplement: S3 Table — (XLSX) [file pone.0287132.s004.xlsx]

## Sheet: Sheet1
S3Table.1081 cellular senescence-associated lncRNAs
AL021707.7
AC022973.3
AC008124.1
AC012557.1
C1RL-AS1
AL031775.2
LAMC1-AS1
MINCR
AC093297.2
LINC01781
AL353622.1
GK-AS1
AL049840.1
AC019117.1
LINC00885
AL035587.1
AC009065.8
C5orf56
AC084824.5
AC080038.1
LINC00996
SAPCD1-AS1
GABPB1-IT1
AC016590.2
AC012065.3
LINC00641
AP001065.1
AC016394.1
LINC02575
AC026355.1
AP001432.1
AL357033.4
AC096677.1
AC048341.2
LINC02345
BX537318.1
AL121601.1
AC005332.4
DGCR11
AC108134.4
AL662844.4
H1FX-AS1
ZFAS1
AC083949.1
WNT5A-AS1
RAD51-AS1
SNHG19
CD44-AS1
AC093388.1
AL022328.2
PTOV1-AS2
AC007684.1
AC087284.1
MAPKAPK5-AS1
AC139149.1
MMP25-AS1
AC011477.3
AP001271.1
AL031717.1
AP003392.1
AC137894.1
TRAF3IP2-AS1
AL033397.1
AC010136.1
TMPO-AS1
AC013457.1
AC073651.1
AC040169.1
AL365181.2
AC097376.2
AC073389.3
AP001381.1
AC024145.1
AC027796.4
BOLA3-AS1
MIATNB
AC063965.1
AL121929.2
AC018809.2
AP006623.1
SOX21-AS1
AP003119.2
AC073487.1
AC024075.3
AC011445.2
ATP1B3-AS1
LINC01564
AL355312.3
AC025766.1
AC011247.2
AC002091.2
AC005082.1
AC006378.1
AC011939.2
AC018695.4
AC021078.1
AP002498.1
AC008760.2
AL391244.1
AL033397.2
AC048341.1
AC083843.2
HLA-DQB1-AS1
AC003102.1
AC004837.2
AC006270.1
AL021878.2
AC009090.6
AL513534.1
AP002907.1
AC104667.2
AL078581.1
AC253536.3
AL355488.1
AL162413.1
AC026470.2
MBNL1-AS1
AC024896.1
AC124283.3
AC139887.1
HCG18
AC010998.3
AC009812.1
ZFPM2-AS1
AC020916.1
AC073046.1
AL645933.2
ERVK13-1
MIR34AHG
AC068790.3
ADNP-AS1
TMEM9B-AS1
TBX5-AS1
AC010894.2
AC090181.2
AC006449.6
AC093110.1
AC004816.1
AL031716.1
LINC02038
LINC01816
AC008035.1
AC245041.1
MIR29B2CHG
LINC01857
AC104825.1
AL512791.1
AC004241.3
BX470102.2
AC112722.1
LINC02544
MAST4-AS1
AL606834.1
LINC00511
AC084018.1
PRR34-AS1
AC124067.2
AL359513.1
AP001469.3
SNHG3
FLJ20021
HOXB-AS1
AL355075.2
AC068790.4
AL513320.1
AP004608.1
AC138207.4
AC004585.1
AL138756.1
AC005261.1
AC027020.2
AC004148.2
AC008115.3
AC090739.1
AC002553.1
LINC01004
TPT1-AS1
AL138963.1
AL035661.1
AC138393.3
AC079921.2
AL136531.1
AP001362.2
LINC00662
ZNF426-DT
ARMC2-AS1
NKX2-1-AS1
AP000786.1
AP000759.1
AC008764.2
HMGN3-AS1
AC136475.3
AL359962.2
LINC00884
AC010168.2
NDUFV2-AS1
AL353804.1
AC010536.2
AL117336.2
ARRDC1-AS1
AL133243.2
AC007038.2
ZNF32-AS2
AL139246.5
AL008729.2
AL022328.4
AL117381.1
AL121820.2
Z82243.1
AC141002.1
AC073534.1
AC025287.3
AL137003.2
AC010719.1
AC084117.1
LINC01290
AC008608.2
AC015911.3
AC116914.2
AC108134.3
LINC01176
AP001893.1
AC008915.2
AC007849.1
ALMS1-IT1
AL691432.2
AC004223.3
AC025917.1
MELTF-AS1
PSMB8-AS1
AC108010.1
AC084871.1
NCBP2-AS1
SNHG11
LINC01504
AC053513.1
LINC01135
CFLAR-AS1
NR2F1-AS1
Z69706.1
AC007249.2
TMEM147-AS1
SNHG20
AL118558.4
AL355353.1
AC025165.5
AL390719.2
AC018638.7
LINC01765
AC020915.3
AC099343.2
SNHG25
AC112496.1
AC016957.2
AC104695.3
AC108727.1
MUC20-OT1
LINC01484
GABPB1-AS1
AC009090.1
LINC02576
AC069023.1
AC009996.1
MAFG-DT
AC011472.1
AL139246.3
SNHG26
AC139768.1
ASMTL-AS1
MAGI2-AS3
EGOT
AL442125.2
LINC00982
AC144652.1
AC104958.2
SP2-AS1
AL354989.1
AC048344.4
AC010654.1
AC015871.3
EIF3J-DT
AL121906.2
SCARNA9
LINC01770
AL021392.1
AC005632.2
AC111149.2
H19
SPINT1-AS1
AC091563.1
AL162586.1
LINC02257
AL031775.1
AC091057.1
AC138932.5
AC020558.2
GARS-DT
AL139407.1
AL022328.1
AC009318.3
AC009506.1
AL133330.1
AC124283.2
AC026740.1
LINC01426
AC018413.1
AC012236.1
BAIAP2-DT
AC093788.1
AC027117.2
AC005840.4
THUMPD3-AS1
AC013275.1
AC009549.1
AC010186.3
AC020907.4
AC108673.2
AC004921.1
Z68871.1
AC020910.4
LINC00973
AL031847.1
AC068790.5
AC087222.1
SH3BP5-AS1
MALAT1
AL031768.1
PPP3CB-AS1
AP001505.1
NUTM2B-AS1
AL139041.1
AC011676.1
AC096741.1
AL157700.1
AC022509.3
AC039056.2
AC020915.2
AP000254.1
FOXD2-AS1
AC136475.2
AP006284.1
AL357060.1
AL021328.1
AC006435.2
Z83843.1
AC096586.2
AC099568.2
AC135050.5
AC100830.2
AC105389.2
AC067817.2
LINC01184
NPTN-IT1
ELFN1-AS1
AC145423.2
MIR200CHG
AC007485.1
AC145207.5
AC090559.1
LINC01389
LINC01703
MACC1-AS1
SCGB1B2P
AP000866.6
AC002128.1
MCCC1-AS1
AL109741.1
VPS9D1-AS1
AL359915.2
LINC00926
AL355574.1
AC011442.1
AC124319.1
AC011444.1
AC104532.2
AC004908.3
AC087741.2
SNHG9
AC090948.2
OLMALINC
AL355803.1
DBH-AS1
AC007938.3
AL137009.1
AC005104.1
AL132780.1
AC008966.2
AC073335.2
ELN-AS1
LINC00685
AC092794.1
AC018752.1
AC019080.5
AC130456.3
AL358472.4
HAGLR
AL596244.1
AC013264.1
FP671120.4
AC015813.1
AC145423.3
AC012213.4
AC090948.1
TBILA
TNFRSF10A-AS1
AC037198.1
LINC02009
AC243960.1
NFYC-AS1
AC025171.2
THCAT158
AL359697.1
LINC01269
AC079210.1
AL031670.1
PCAT19
AC130650.2
AC090772.3
AC131971.1
U62317.1
AC018926.3
ZNF529-AS1
AC124798.1
OCIAD1-AS1
DCST1-AS1
HMGA1P4
DNM3OS
OIP5-AS1
ERVE-1
AL365181.3
AC091185.1
AL670729.1
LINC02001
AC022150.4
AC096992.2
FLJ22447
PARD3-AS1
AF178030.1
RFX3-AS1
NUTM2A-AS1
AC005674.2
AC016727.1
HCG27
AC073896.3
MIR3936HG
AC007319.1
AC025165.4
GS1-124K5.4
AL031666.1
EP300-AS1
AP001429.1
AC004908.1
AL591895.1
AP005482.3
RHOA-IT1
LINC01094
MNX1-AS2
AC020978.3
AP001528.2
AC020913.3
AL049836.1
AL137779.2
IPO5P1
AL354892.2
GAS5-AS1
AL359220.1
AC117498.2
AL445645.1
ACBD3-AS1
ATP1A1-AS1
AL133445.2
AC026356.1
MAL2-AS1
AC098869.2
AC087392.1
AC074117.1
AC083880.1
AC156455.1
AC078883.1
AC083964.1
PTPRJ-AS1
SCAANT1
AP001033.2
LINC01614
TRBV11-2
SSSCA1-AS1
AC008537.2
AC243967.2
AL451165.2
BANCR
MIR4435-2HG
LINC01089
LINC00324
AC121761.2
AC090579.1
AC004982.1
AL592295.4
SERTAD4-AS1
LINC02362
AL356356.1
AC087286.1
AC245884.8
AC098484.4
AC005479.1
AC019069.1
AC253576.2
AL096828.3
AC074032.1
LINC01006
MMP2-AS1
AC092687.3
LIMS1-AS1
AC005046.1
AL606834.2
MIR181A2HG
AL121895.2
LINC01063
AC024075.1
AC002128.2
AC087286.2
AC107068.1
AP006621.2
AF129075.1
AP006621.3
AC092953.2
AC018690.1
AL158166.1
AC139887.4
ARHGAP27P1-BPTFP1-KPNA2P3
TDRKH-AS1
AC074135.1
AL606489.1
AC002091.1
AL049552.1
KLF7-IT1
ANKRD10-IT1
AC009065.4
AC078846.1
MGC32805
AC068282.1
AL450384.2
LINC01215
AC090152.1
FMR1-IT1
AC026368.1
AC069544.1
AC027277.2
AP000240.1
MHENCR
AC010542.5
BISPR
AL163051.1
AC107375.1
AL928654.2
AC138207.5
AC015912.3
POLH-AS1
AP001469.2
HIF1A-AS2
AL021707.6
SRGAP3-AS2
AL135818.1
MIR100HG
AC092801.1
BTBD9-AS1
FTX
AL645924.1
AC016590.3
AL391427.1
AC116366.1
AL008582.1
NORAD
AC120349.1
AL731566.1
AL683813.1
AC147067.2
ADIRF-AS1
ITCH-IT1
AF131215.5
AC016542.1
AL353804.2
AC145098.1
LINC00216
AC004982.2
RAB30-AS1
AP001189.3
AC004908.2
AC007552.2
AL031673.1
AP003119.3
AC092279.1
AC015726.1
AC005586.1
AC108860.2
AC018682.1
AC013403.2
AC009318.2
AL121772.3
AL157392.4
AL161785.1
AC080162.1
ST8SIA6-AS1
IDH1-AS1
CAPN10-DT
LINC01836
LINC02100
TNFRSF14-AS1
AL117379.1
PITPNA-AS1
AC008610.1
AL365330.1
AC089983.1
AC100810.1
AL162724.1
AC018926.2
AC087752.3
AL132989.1
AP001160.4
AL360181.2
AC016065.1
LINC00665
LINC-PINT
LINC01133
NAALADL2-AS2
AL121832.2
LINC01559
AL928742.1
AC004253.1
LINC02361
AC009554.2
RHPN1-AS1
AC096921.2
AC114760.2
AC009754.1
AC011477.2
AC103591.3
AL354696.1
AL391834.2
USP46-AS1
AC004067.1
AL109614.1
TBX2-AS1
AC009032.1
AC004967.2
AP001628.1
SDCBP2-AS1
AC108449.2
AC007541.1
AC022400.5
AL049838.1
AL359921.2
AC008105.3
AC007546.1
AL590723.1
AC003070.1
AL133342.1
AL513008.1
AC004687.1
AC068792.1
LINC01655
AC004477.3
AC011472.4
AL645568.1
PSPC1-AS2
FAM30A
AP003419.3
AP003392.4
AC016877.3
AC012640.2
AC009974.1
AC007216.3
AC009054.2
AL035461.2
AC116407.2
AC009120.2
AC016876.1
AP003352.1
AL158166.2
LINC02166
AC012181.1
AC087741.1
GPRC5D-AS1
NALT1
AC012181.2
AC084824.4
AC098613.1
AC009113.1
AL121584.1
AL136369.1
UGDH-AS1
AC007384.1
AF117829.1
NADK2-AS1
AL691482.3
AC109322.1
AC002553.2
AL359091.5
LINC01578
AC026202.2
ARMCX5-GPRASP2
PCED1B-AS1
AL161935.3
AC006017.1
ZNF337-AS1
AC015922.2
LANCL1-AS1
AC024075.2
AC004492.1
AC104819.3
AC040970.1
AC010487.2
FLJ45513
AC026401.3
AC008770.3
AC127024.5
MIR222HG
AL136320.1
NARF-IT1
SNHG16
AP003170.3
AC124016.2
AL355388.1
AL592148.3
LINC01214
AL049840.5
AC010201.2
URB1-AS1
AC091271.1
ALG13-AS1
LINC00346
ARHGEF38-IT1
AC069549.1
AC116407.1
AC087276.1
AP003119.1
LINC02585
AC093799.1
AP000695.1
AC093484.4
PSMA3-AS1
PDXDC2P-NPIPB14P
AC010761.3
AC147651.3
AD001527.1
AC025259.3
ZNF790-AS1
AC120053.1
AC099518.1
AL445493.3
AC092368.3
AC010531.6
PVT1
LINC01355
KIF26B-AS1
LRRC75A-AS1
N4BP2L2-IT2
AC027097.1
HCP5
LINC01023
BX284668.5
Z98884.2
AC061992.1
AC002550.2
CKMT2-AS1
FGF14-AS2
AC093673.1
AC007878.1
AL157402.2
LINC02446
AC037487.2
LINC00899
AL022067.1
AP001330.5
FAM201A
AC010834.3
AC092171.4
MIR155HG
AC233728.1
LINC01977
AC026979.2
LINC02560
AL021578.1
AP002954.1
AC130895.1
AL008733.1
AC093151.2
AC011825.2
CD27-AS1
AL022313.2
SH3PXD2A-AS1
AC000123.1
AC016831.4
LINC01003
AC016717.2
AC004884.2
PCAT6
SNHG12
AL360219.1
AC009309.1
AC007991.2
AC008870.2
LMO7-AS1
VIM-AS1
AC120498.2
AL589765.4
AC092718.4
AC090198.1
TMEM44-AS1
LINC02568
LINC00852
LINC01943
AP000873.2
AC053527.1
PAXIP1-AS1
AC098851.1
DM1-AS
AC005920.2
AC009120.3
AC007038.1
AP001434.1
SMIM25
LINC01270
AC011468.1
AL109811.3
LINC01480
CARD8-AS1
AL358075.2
AP000866.2
AL450263.1
DPYD-AS1
LINC01936
CFAP58-DT
AC079949.2
AC090517.2
LINC00909
AC008735.4
AC107464.3
AC008083.2
AL357093.2
AC004918.3
AL020997.2
LUCAT1
AL391001.1
TRPM2-AS
LINC00513
AC110285.2
SYNPR-AS1
AC254562.3
AC074033.1
AL157392.3
AC015849.3
ITGB2-AS1
AL031709.1
AL008721.2
SLC25A25-AS1
AC019131.2
AC133644.2
AC012073.1
UBL7-AS1
AL391121.1
AP000766.1
AC090948.3
AC005229.4
AL158152.1
LINC02195
AL031058.1
AC022211.1
AC005070.3
LINC00342
AL109936.2
AL157786.1
SNHG6
YTHDF3-AS1
AL139349.1
AC027117.1
AC020571.1
AC108062.1
AC108673.3
AC087273.2
CCDC18-AS1
AP001625.2
AC009041.4
MIR600HG
AC005479.2
AC009948.1
AC007216.4
AL137077.2
AL590666.2
SNHG17
AC139887.2
AL024508.2
FENDRR
LINC00582
MIR22HG
AC010547.2
AP002840.2
TAPT1-AS1
AC234772.2
LINC02416
AC234775.3
AL022328.3
AL513550.1
AP003498.2
AL035446.1
AC008735.2
AC132872.3
AC244517.7
AL451042.1
AGAP1-IT1
AC006059.1
C20orf197
AC142472.1
AC090114.2
AC107027.3
AC073842.2
CRNDE
AC009005.1
AL020997.3
AC068790.2
MIAT
AC009237.15
AL157838.1
NEAT1
AP002360.1
AC106869.1
AC090617.5
AC090589.3
AC010789.1
ACAP2-IT1
AC108134.1
AC135050.6
LINC01521
AL157871.2
AC004832.5
KMT2E-AS1
AL133371.2
AC092338.1
AP003469.2
AC113139.1
AL118558.3
LINC02035
AC138956.2
LINC01116
AC011815.1
AC010503.4
AL136115.2
AC012360.3
AP002807.1
AC002064.2
AL162724.2
AP002449.1
AL731567.1
AL513327.1
XIST
DICER1-AS1
AF131215.6
GAS6-AS1
AL928596.1
AC005838.2
AC107959.3
LINC02489
AC011462.4
DGUOK-AS1
AC093726.2
AC125807.2
AC010976.2
PAXIP1-AS2
UBE2Q1-AS1
CYTOR
AC138696.2
AC008906.1
AC078778.1
AL355472.1
U47924.3
AC087286.4
AP002336.2
AP005899.1
AC067838.1
AC092171.5
AC022173.1
LBX2-AS1
AC114810.1
AL357992.1
AC026369.3
AC072022.2
CARMN
AC006213.4
AL121655.1
AC092803.2
AC092115.3
AC062017.1
AC087269.1
AC087752.4
KCCAT333
AC110792.3
AC084824.3
AL158212.3
AC058791.1
AC127024.4
ELF3-AS1
GSEC
AC010615.2
AC007342.5
AC092123.1
AL109936.6
AL034397.3
AC083900.1
AC106782.2
RUSC1-AS1
AC010245.2
AL157932.1
AC008014.1
DLEU2
AL596325.2
CTB-178M22.2
MIR193BHG
AL354836.1
AL136295.7
AL021707.8
AL928654.1
AL391834.1
AL590764.1
AC138207.2
AC040169.3
ZKSCAN2-DT
AL031600.1
AL121672.2
AC002044.1
LINC01876
LINC00942
AC022306.2
AC139795.2
AL596218.1
LINC01273
LINC01871
AL031186.1
RNASEH1-AS1
CBR3-AS1
TOLLIP-AS1
FAM83A-AS1
AC025171.4
LINC01569
AL121839.2
AC007014.2
NNT-AS1
AC022007.1
AL162274.2
SNHG1
AL031985.3
LINC00676
AC018755.4
AC135050.3
SFTA1P
AP000692.1
LINC01376
NCK1-DT
LINC01534
SOS1-IT1
AC024060.1
SNHG7
AC026785.3
AC021016.2
AC104699.1
LINC00265
AC006213.5
PRKCZ-AS1
AC079684.1
RPS6KA2-IT1
AC026124.2
AC007405.3
AL138900.3
AC002076.1
ANKRD44-IT1
AL109761.1
AC127521.1
AC137932.1
AC012467.1
INE1
AC109460.2
AL441992.1
AC131009.3
