# Supplementary material for: A predictive molecular signature consisting of lncRNAs associated with cellular senescence for the prognosis of lung adenocarcinoma
Source: PLoS One. 2023 Jun 23;18(6):e0287132. doi: 10.1371/journal.pone.0287132 (PMC10289466; doi:10.1371/journal.pone.0287132)
Supplement: S4 Table — (XLSX) [file pone.0287132.s005.xlsx]

## Sheet: Sheet1
S4 Table.Clinicopathological characteristics of LUAD patitents from TCGA
Variables	Entire TCGA clinical dataset	Cohort of construct prognostic signature	Validation cohort
	(n = 522)	(n = 480)	First cohort (n = 240) Second cohort (n = 240)
Fustat(%)
Alive	355 (68%)	323 (67%)	166 (69%)		157 (65%)
Dead	167 (32%)	157 (33%)	74 (31%)		83 (35%)
Age(%)
<=65	241 (46%)	231 (48%)	116 (48%)		115 (48%)
>65	262 (50%)	249 (52%)	124 (52%)		125 (52%)
Unknow	19 (4%)
Gender(%)
Female	280 (54%)	259 (54%)	131 (55%)		128 (53%)
Male	242 (46%)	221 (46%)	109 (45%)		112 (47%)
Stage(%)
I-II	403 (77%)	369 (77%)	186 (78%)		183 (76%)
III-IV	111 (21%)	103 (21%)	50 (21%)		53 (22%)
Unknow	8 (2%)	8 (2%)	4 (2%)		4 (2%)
T(%)
T1-2	453 (87%)	416 (87%)	213 (89%)		203 (85%)
T3-4	66 (13%)	61 (13%)	27 (11%)		34 (14%)
TX	3 (1%)	3 (1%)			3 (1%)
N(%)
N0	335 (64%)	309 (64%)	162 (68%)		147 (61%)
N+	175 (34%)	160 (33%)	75 (31%)		85 (35%)
NX-Unknow	12 (2%)	11 (2%)	3 (1%)		8 (3%)
M(%)
M0	353 (68%)	316 (66%)	163 (68%)		153 (64%)
M1	25 (5%)	24 (5%)	11 (5%)		13 (5%)
