# Supplementary material for: A predictive molecular signature consisting of lncRNAs associated with cellular senescence for the prognosis of lung adenocarcinoma
Source: PLoS One. 2023 Jun 23;18(6):e0287132. doi: 10.1371/journal.pone.0287132 (PMC10289466; doi:10.1371/journal.pone.0287132)
Supplement: S5 Table — (XLSX) [file pone.0287132.s006.xlsx]

## Sheet: Sheet1
S5 Table. 66 lncRNAs connected to the prognosis of LUAD
gene	KM	B	SE	HR	HR.95L	HR.95H	pvalue
AC008124.1	0.00564227	-0.370745	0.178148	0.69022	0.486797	0.978649	0.0374235
AL031775.2	0.0356197	-0.265921	0.0976886	0.7665	0.632936	0.92825	0.00648639
AL035587.1	0.0021236	-0.44083	0.150734	0.643502	0.4789	0.864679	0.00344952
C5orf56	0.03916	-0.455716	0.199322	0.633994	0.428965	0.937019	0.0222349
LINC00996	0.00818278	-0.546523	0.189545	0.578959	0.399307	0.839439	0.00393481
AC026355.1	0.000158836	-0.307047	0.0918396	0.735616	0.614436	0.880694	0.000827885
AC005332.4	0.0182658	-0.326291	0.122358	0.721595	0.56773	0.91716	0.00766043
AC108134.4	0.0430309	-0.201906	0.0946663	0.817171	0.678786	0.983769	0.0329393
AC083949.1	0.0270529	-0.505423	0.242706	0.60325	0.374892	0.97071	0.0373018
AL365181.2	0.0194319	0.055423	0.0155664	1.05699	1.02523	1.08973	0.000370269
AC024075.3	0.0418501	-0.308867	0.129006	0.734279	0.57023	0.945521	0.0166567
HLA-DQB1-AS1	0.00339754	-0.133861	0.0367258	0.874712	0.813962	0.939996	0.000267533
HCG18	0.0154461	-0.330234	0.148471	0.718755	0.537282	0.961523	0.0261323
AP004608.1	0.047429	-0.122309	0.056043	0.884875	0.792827	0.987611	0.0290794
NKX2-1-AS1	0.0058638	-0.0435734	0.0173304	0.957362	0.92539	0.99044	0.011928
AC008764.2	0.010171	-0.17441	0.055902	0.839952	0.752784	0.937213	0.00180892
AL008729.2	0.0396764	-0.031513	0.0114197	0.968978	0.947531	0.990911	0.00578855
AL137003.2	0.0291	-0.237279	0.102855	0.788771	0.644764	0.964942	0.0210588
AL691432.2	0.000135002	-0.1794	0.0518145	0.835771	0.755063	0.925107	0.00053547
Z69706.1	0.0381992	-0.190097	0.0904104	0.826879	0.692603	0.987187	0.035501
AC015871.3	0.044497	-0.170283	0.0690464	0.843426	0.736673	0.96565	0.0136552
SH3BP5-AS1	0.000688362	-0.266711	0.0908733	0.765894	0.64094	0.915209	0.00333571
AC090559.1	0.00727739	-0.189334	0.0691717	0.82751	0.722594	0.94766	0.00619721
HAGLR	0.0176918	-0.0224864	0.0087117	0.977765	0.961211	0.994603	0.00984659
AC090948.1	0.00326732	-0.522227	0.183162	0.593198	0.414278	0.849391	0.00435586
LINC01269	0.0238223	0.0665049	0.0330177	1.06877	1.00179	1.14022	0.0439863
AC018926.3	0.00199743	-0.49304	0.226218	0.610767	0.392029	0.951552	0.0292951
AL359220.1	0.0291067	-0.605313	0.292641	0.545904	0.307623	0.968753	0.0385982
AC019069.1	0.020808	0.181086	0.0597938	1.19852	1.06598	1.34754	0.00245762
MMP2-AS1	0.00276472	-0.25301	0.0933062	0.77646	0.646691	0.93227	0.00669581
AL606489.1	0.00428078	0.25989	0.0579547	1.29679	1.15754	1.45278	7.31333e-06
MGC32805	0.00357496	-0.175634	0.0769561	0.838925	0.721469	0.975502	0.0224737
AL163051.1	0.0396671	-0.209859	0.104904	0.810698	0.660031	0.995759	0.0454483
AF131215.5	0.00951265	-0.315368	0.124927	0.729521	0.571083	0.931914	0.0115891
AC092279.1	0.00205327	-0.279688	0.126694	0.75602	0.589781	0.969115	0.0272735
AC018682.1	0.014589	-0.880935	0.444195	0.414395	0.173506	0.989724	0.0473432
AL161785.1	0.00197736	-0.216963	0.072994	0.80496	0.697657	0.928767	0.00295546
AC087752.3	0.00176179	-0.448843	0.141271	0.638366	0.483971	0.842016	0.00148722
AC011477.2	3.74044e-05	-0.360636	0.102466	0.697233	0.570373	0.852308	0.00043222
AC004687.1	0.0381441	-0.151117	0.0548807	0.859747	0.772069	0.957382	0.00589507
FAM30A	0.0388366	-0.221996	0.105978	0.800919	0.650699	0.985818	0.0361936
UGDH-AS1	0.0195402	-0.544234	0.227535	0.580286	0.371505	0.9064	0.0167627
AC006017.1	0.0431407	-0.466169	0.208242	0.627401	0.417147	0.943629	0.0251825
AC024075.2	0.0199721	-0.164819	0.0474118	0.848047	0.772793	0.93063	0.000508336
AP000695.1	0.0188515	0.219706	0.0661736	1.24571	1.09418	1.41822	0.000899701
AL008733.1	0.00236642	-0.17883	0.0830452	0.836248	0.710635	0.984064	0.0312867
SH3PXD2A-AS1	0.00519795	0.142573	0.0474879	1.15324	1.05074	1.26573	0.0026795
SNHG12	0.0214129	-0.0657621	0.0333437	0.936354	0.877117	0.99959	0.0485812
VIM-AS1	2.625e-05	-0.179008	0.060834	0.836099	0.742123	0.941976	0.00325504
LINC00852	0.0468143	-0.571891	0.27896	0.564457	0.326723	0.975175	0.0403568
SYNPR-AS1	0.000398144	-0.113755	0.0480881	0.892477	0.812202	0.980685	0.0180033
AL513550.1	0.00137719	-0.328048	0.124409	0.720328	0.56446	0.919238	0.00836814
C20orf197	0.00190352	-0.11657	0.0511995	0.889968	0.804995	0.98391	0.0227995
CRNDE	0.00230466	-0.133125	0.0474272	0.875355	0.797653	0.960626	0.00500143
AC090617.5	0.0226766	-0.538342	0.246662	0.583715	0.35995	0.946586	0.0290721
AC135050.6	0.0294483	-0.0340576	0.0116166	0.966516	0.944759	0.988774	0.00337001
AL731567.1	0.0110074	-0.175998	0.0830733	0.83862	0.712612	0.986909	0.0341254
AF131215.6	0.0456065	-0.359882	0.144634	0.697758	0.525524	0.92644	0.012838
GAS6-AS1	0.000820043	-0.2917	0.106562	0.746992	0.606192	0.920497	0.00619333
AC010976.2	0.0111663	-0.637314	0.267475	0.528711	0.312999	0.893086	0.0171859
AC092171.5	0.000998549	-0.218661	0.0806969	0.803594	0.686037	0.941296	0.00673536
AC026369.3	0.0134893	-0.204116	0.0814606	0.815368	0.695047	0.956518	0.0122209
GSEC	0.0372104	0.128193	0.037273	1.13677	1.05669	1.22293	0.000583229
AL034397.3	0.00143399	-0.52299	0.207535	0.592746	0.394652	0.890272	0.0117354
AL031600.1	0.0497793	-0.142979	0.070991	0.866772	0.754184	0.996168	0.0440044
FAM83A-AS1	0.014214	0.0609025	0.0156674	1.0628	1.03066	1.09594	0.000101406
