# Supplementary material for: A predictive molecular signature consisting of lncRNAs associated with cellular senescence for the prognosis of lung adenocarcinoma
Source: PLoS One. 2023 Jun 23;18(6):e0287132. doi: 10.1371/journal.pone.0287132 (PMC10289466; doi:10.1371/journal.pone.0287132)
Supplement: S6 Table — (XLSX) [file pone.0287132.s007.xlsx]

## Sheet: Sheet1
S6 Table. 29 cellular senescence-associated lncRNAs by LASSO
gene
AL031775.2
AL035587.1
LINC00996
AC026355.1
AL365181.2
HLA-DQB1-AS1
HCG18
AC008764.2
AL008729.2
AC090559.1
AC019069.1
MMP2-AS1
AL606489.1
MGC32805
AL163051.1
AF131215.5
AL161785.1
AC024075.2
AP000695.1
AL008733.1
SH3PXD2A-AS1
SYNPR-AS1
AL513550.1
C20orf197
AC090617.5
GAS6-AS1
AC092171.5
GSEC
FAM83A-AS1
