# Supplementary material for: A predictive molecular signature consisting of lncRNAs associated with cellular senescence for the prognosis of lung adenocarcinoma
Source: PLoS One. 2023 Jun 23;18(6):e0287132. doi: 10.1371/journal.pone.0287132 (PMC10289466; doi:10.1371/journal.pone.0287132)
Supplement: S7 Table — (XLSX) [file pone.0287132.s008.xlsx]

## Sheet: Sheet1
S7 Table. 6 cellular senescence-associated lncRNAs by multivariate Cox regression analysis.
gene	coef	HR	HR.95L	HR.95H	pvalue
AC026355.1	-0.270148	0.763267	0.520511	1.11924	0.166607
AL365181.2	0.231287	1.26022	1.01654	1.56231	0.0348925
AF131215.5	-0.615933	0.540137	0.298106	0.978672	0.0422494
C20orf197	-0.580122	0.55983	0.370882	0.845039	0.00575483
GAS6-AS1	-0.627307	0.534028	0.296816	0.960818	0.0363184
GSEC	0.505232	1.65737	1.11294	2.46812	0.0128963
